# Supplementary material for: Analysis of Short-Term Responses to Hypoxia During Stirred-Tank Fermentation in Aspergillus oryzae
Source: J Fungi (Basel). 2026 May 7;12(5):347. doi: 10.3390/jof12050347 (PMC13208471; doi:10.3390/jof12050347)
Supplement: Supplementary file 1 [file jof-12-00347-s001.zip]

Archive with 4 entries (4 files):
- Supplementary Figures.pdf
- supplementary Tables S1-S6.pdf
- TableS7.xlsx
- TableS8.xlsx
