# Supplementary material for: Analysis of Short-Term Responses to Hypoxia During Stirred-Tank Fermentation in Aspergillus oryzae
Source: J Fungi (Basel). 2026 May 7;12(5):347. doi: 10.3390/jof12050347 (PMC13208471; doi:10.3390/jof12050347)
Supplement: Supplementary file 1 [file jof-12-00347-s001.zip › TableS7.xlsx]

## Sheet: Sheet1
Table S7. Gene expression of selected genes.
				B3h		H0h		H1h		H3h		H6h		Control								Hypoxia
				Hypoxia vs control		Hypoxia vs control		Hypoxia vs control		Hypoxia vs control		Hypoxia vs control		H0h vs B3h		H1h vs B3h		H3h vs B3h		H6h vs B3h		H0h vs B3h		H1h vs B3h		H3h vs B3h		H6h vs B3h
Gene ID	AO9_ID	Annotation	logCPM	logFC	FDR	logFC	FDR	logFC	FDR	logFC	FDR	logFC	FDR	logFC	FDR	logFC	FDR	logFC	FDR	logFC	FDR	logFC	FDR	logFC	FDR	logFC	FDR	logFC	FDR
Nucleotide synthesis
XAO2_006241-T1	AO090026000450	adenylosuccinate lyase	8.66783	-0.0952841	0.898265	-0.0569835	0.925651	0.991509	0.00366416	0.253861	0.61365	0.527942	0.246384	0.030138	1	-0.0525915	0.999978	0.011602	0.998799	-0.325394	0.459364	0.0684386	0.999897	1.0342	0.00455253	0.360747	0.330909	0.297832	0.430103
XAO2_001227-T1	AO090005001150	adenylosuccinate synthetase	8.64508	0.100812	0.874193	0.056586	0.916232	0.476438	0.132255	0.0438652	0.938609	0.359282	0.409711	0.095219	1	-0.0471811	0.999978	0.0588617	0.998799	-0.16119	0.740868	0.0509931	0.999897	0.328445	0.352762	0.00191498	0.997658	0.0972805	0.819062
XAO2_006169-T1	AO090026000521	orotate phosphoribosyltransferase	7.76338	0.257204	0.529682	0.0985815	0.792619	0.680278	0.00547723	0.3377	0.280149	0.433559	0.174628	-0.0343325	1	-0.125334	0.999978	-0.196493	0.971142	-0.426392	0.109378	-0.192955	0.999897	0.29774	0.280288	-0.115997	0.708964	-0.250036	0.343101
XAO2_010642-T1	0	phosphoribosylaminoimidazolesuccinocarboxamide synthase	7.54895	0.316334	0.560783	0.282114	0.516865	1.14054	0.000572207	0.240222	0.617667	0.580509	0.166641	-0.0254843	1	-0.199313	0.999978	-0.232258	0.996552	-0.316025	0.450626	-0.0597045	0.999897	0.624892	0.0703792	-0.30837	0.392753	-0.0518505	0.919088
Nucleotide degradation
XAO2_009478-T1	AO090701001201	purine nucleoside phosphorylase I, inosine and guanosine-specific	6.77787	0.156126	0.757093	0.350307	0.289584	0.564588	0.0303832	0.615345	0.0486279	0.475074	0.158571	-0.000762255	1	-0.0915729	0.999978	-0.140044	0.998799	-0.323865	0.295858	0.19342	0.999897	0.31689	0.280097	0.319175	0.252906	-0.00491668	0.992238
XAO2_000411-T1	AO090009000391	uridine nucleosidase Urh1	6.33829	-0.130555	0.818625	0.143204	0.731749	1.32536	2.12958e-05	0.633969	0.0621453	0.746088	0.0304384	-0.0419561	1	-0.258566	0.999978	-0.0404317	0.998799	-0.352088	0.296153	0.231803	0.999897	1.19735	0.000259664	0.724092	0.00996885	0.524554	0.0556847
Nucleotide homeostasis / interconversion
XAO2_007873-T1	AO090102000558	nucleoside diphosphate kinase	10.8537	0.397417	0.523665	0.33893	0.495575	0.842523	0.0238032	0.618627	0.183245	0.599249	0.23119	0.0781476	1	-0.0425948	0.999978	0.0195965	0.998799	-0.237523	0.672011	0.0196607	0.999897	0.402511	0.34985	0.240807	0.590242	-0.0356909	0.955049
XAO2_000706-T1	0	inosine triphosphate pyrophosphatase	7.07412	-0.195758	0.839975	0.26072	0.707243	0.790485	0.102198	0.82432	0.161342	0.205972	0.819259	-0.0269831	1	-0.135208	0.999978	0.175655	0.998799	0.156587	0.850789	0.429494	0.999897	0.851035	0.0937771	1.19573	0.0112341	0.558316	0.259791
XAO2_005869-T1	AO090026000815	uridylate kinase	6.52596	0.10933	0.788113	0.124412	0.68117	0.677191	0.00131428	0.506205	0.040815	0.130076	0.71987	-0.0537994	1	-0.189604	0.999978	-0.0697649	0.998799	-0.225257	0.386765	-0.0387171	0.999897	0.378257	0.0892202	0.32711	0.126988	-0.204511	0.365155
XAO2_001631-T1	AO090005000758	adenylate kinase 2	6.44595	0.277564	0.414676	0.414284	0.103025	0.483269	0.0214971	0.317237	0.231791	0.27415	0.348986	-0.0708213	1	-0.22195	0.999978	-0.506647	0.083392	-0.699449	0.00122185	0.0658983	0.999897	-0.0162458	0.959987	-0.466974	0.0269143	-0.702863	0.000562212
Antioxidants
XAO2_009698-T1	AO090120000112	peroxiredoxin pmp20	11.097	0.286487	0.617613	0.525711	0.198478	1.5984	1.50679e-05	0.694626	0.0824571	0.30673	0.540692	-0.0722054	1	-0.59193	0.999978	-0.639582	0.235092	-0.742753	0.0288273	0.167019	0.999897	0.719981	0.0387408	-0.231443	0.552088	-0.72251	0.0214551
XAO2_005514-T1	AO090023000702	peroxiredoxin PRX1	8.2004	0.172516	0.800766	0.0360873	0.956588	0.685281	0.0501444	0.618259	0.153241	0.71037	0.111438	0.138653	1	0.133389	0.999978	-0.359088	0.848636	-0.471752	0.241142	0.00222398	0.999897	0.646154	0.083443	0.0866546	0.857034	0.0661013	0.900893
XAO2_009659-T1	AO090120000068	catalase R	9.32567	-2.03698	0.0564128	-1.72209	0.0489559	-1.23135	0.0916357	0.420005	0.707136	0.767297	0.452143	0.121278	1	0.57046	0.999978	1.00107	0.567763	0.68522	0.457402	0.436166	0.999897	1.37608	0.0728843	3.45805	3.42666e-05	3.48949	9.70155e-06
XAO2_012402-T1	AO090011000540	catalase	4.32941	-1.09845	0.148312	-0.716038	0.245791	-1.83397	0.000391539	-0.859133	0.161265	-0.146622	0.889179	0.156178	1	0.709797	0.999978	0.791344	0.419051	0.728251	0.188804	0.538592	0.903628	-0.0257193	0.972702	1.03066	0.0388479	1.68008	0.000528179
Heme biosynthesis
XAO2_009874-T1	AO090120000294	porphobilinogen deaminase	6.63007	0.231918	0.563078	0.189819	0.563125	1.05513	3.61057e-05	0.111091	0.776974	0.0465096	0.93519	0.0131373	1	-0.159054	0.999978	0.0665479	0.998799	-0.0429975	0.929014	-0.0289619	0.999897	0.664162	0.00863467	-0.054279	0.869301	-0.228406	0.378784
XAO2_003620-T1	AO090003000401	uroporphyrinogen-III synthase (UroS)	4.34938	-0.295941	0.599772	0.0479989	0.935517	0.609883	0.0648214	0.313223	0.496522	0.143235	0.819222	-0.0945606	1	-0.0841051	0.999978	0.174529	0.998799	-0.202872	0.682857	0.249379	0.999897	0.821718	0.0176403	0.783693	0.0162571	0.236303	0.539106
XAO2_004017-T1	AO090003000803	uroporphyrinogen decarboxylase	7.554	0.293368	0.607144	0.488273	0.234073	0.878061	0.00758566	0.148592	0.785713	0.482357	0.279461	-0.086933	1	-0.110129	0.999978	0.0611546	0.998799	0.0204488	0.97784	0.107972	0.999897	0.474564	0.190965	-0.0836215	0.854631	0.209438	0.597712
XAO2_007747-T1	AO090012000998	coproporphyrinogen-III oxidase	9.91941	-0.102595	0.934004	1.09665	0.094232	1.99236	0.000460617	1.45774	0.0260681	0.726591	0.32886	-0.0481146	1	-0.338341	0.999978	0.0620815	0.998799	0.315691	0.708391	1.15113	0.311414	1.75662	0.00314455	1.62242	0.0029077	1.14488	0.0280525
XAO2_002954-T1	AO090001000500	protoporphyrinogen oxidase	5.72562	0.389585	0.34965	0.418503	0.199625	0.777984	0.00334506	0.659134	0.0359191	0.5049	0.1378	-0.00822952	1	-0.0150115	0.999978	0.139558	0.998799	0.167383	0.672224	0.0206886	0.999897	0.373387	0.198622	0.409107	0.131863	0.282698	0.314053
