# Supplementary material for: Analysis of Short-Term Responses to Hypoxia During Stirred-Tank Fermentation in Aspergillus oryzae
Source: J Fungi (Basel). 2026 May 7;12(5):347. doi: 10.3390/jof12050347 (PMC13208471; doi:10.3390/jof12050347)
Supplement: Supplementary file 1 [file jof-12-00347-s001.zip › TableS8.xlsx]

## Sheet: Sheet1
Table S8. Annotated gene sets for respiratory components.
Component	Gene ID	AO9_ID
Complex I	XAO2_005834-T1	AO090672000005
	XAO2_011014-T1
	XAO2_002739-T1	AO090001000300
	XAO2_004519-T1	AO090003001313
	XAO2_003128-T1	AO090001000661
	XAO2_007509-T1
	XAO2_000367-T1
	XAO2_009292-T1
	XAO2_003012-T1	AO090001000553
	XAO2_005910-T1
	XAO2_004345-T1
	XAO2_012643-T1	AO090011000782
	XAO2_012439-T1	AO090011000578
	XAO2_009401-T1
	XAO2_003619-T1	AO090003000400
	XAO2_004335-T1	AO090003001115
	XAO2_000992-T1	AO090005001391
	XAO2_006468-T1	AO090026000229
	XAO2_002911-T1	AO090001000459
	XAO2_009173-T1
	XAO2_011047-T1	AO090038000615
	XAO2_007785-T1	AO090102000645
	XAO2_013254-T1	AO090103000199
Complex II	XAO2_010441-T1	AO090020000596
	XAO2_001231-T1	AO090701001031
	XAO2_010624-T1	AO090020000415
	XAO2_013751-T1	AO090010000505
Complex III	XAO2_005727-T1
	XAO2_002952-T1	AO090001000498
	XAO2_007277-T1
	XAO2_013781-T1	AO090010000475
	XAO2_004304-T1	AO090003001082
	XAO2_001503-T1	AO090005000888
	XAO2_007804-T1	AO090102000625
	XAO2_005078-T1
Cytochrome c	XAO2_006425-T1	AO090026000267
Complex IV	XAO2_010935-T1
	XAO2_005679-T1
	XAO2_006358-T1
	XAO2_006045-T1	AO090026000651
	XAO2_008858-T1
	XAO2_013776-T1	AO090010000481
	XAO2_008029-T1
Complex V	XAO2_005406-T1	AO090023000599
	XAO2_012628-T1
	XAO2_001782-T1	AO090005000617
	XAO2_001794-T1	AO090005000604
	XAO2_007970-T1	AO090102000454
	XAO2_013775-T1	AO090010000482
	XAO2_012920-T1
	XAO2_009314-T1	AO090701000168
	XAO2_012368-T1
	XAO2_003830-T1	AO090003000607
	XAO2_003129-T1
	XAO2_006318-T1	AO090026000372
	XAO2_001639-T1	AO090005000749
	XAO2_001660-T1	AO090005000730
	XAO2_001616-T1	AO090701001036
	XAO2_001298-T1	AO090005001077
	XAO2_011080-T1	AO090038000579
	XAO2_006193-T1
	XAO2_009680-T1	AO090120000091
	XAO2_007009-T1	AO090012000274
	XAO2_006173-T1	AO090026000517
	XAO2_011313-T1	AO090038000352
	XAO2_011327-T1	AO090038000334
	XAO2_006411-T1	AO090026000283
	XAO2_008070-T1	AO090102000349
	XAO2_007544-T1	AO090012000797
	XAO2_009893-T1	AO090120000313
	XAO2_009794-T1	AO090120000206
	XAO2_004313-T1	AO090003001090
